# Supplementary material for: Canopy Design Drives Photosynthetic Performance, Light Environment, and Fruit Quality in Peach (Prunus persica L. Batsch)
Source: Plants (Basel). 2025 Dec 21;15(1):29. doi: 10.3390/plants15010029 (PMC12787653; doi:10.3390/plants15010029)
Supplement: Supplementary file 1 [file plants-15-00029-s001.zip › Table S1.xlsx]

## Sheet: Table S1
	Plants Canopy design drives photosynthetic performance, light environment, and fruit quality in peach (Prunus persica L. Batsch) Ioannis Chatzieffraimidis, Dimos Stouris, Marina-Rafailia Kyrou, Fokion Papathanasiou, Evangelos Karagiannis* Department of Agriculture, School of Agricultural Sciences, University of Western Macedonia, 53100 Florina, Greece *Corresponding Author: ekaragiannis@uowm.gr
	Table S1: Fruit respiration rate (mL CO₂ kg⁻¹ h⁻¹) and ethylene production (μL C₂H₄ kg⁻¹ h⁻¹) of Prunus persica cvs. ‘Platibelle’ and ‘Mirel’ measured at harvest under two canopy training systems (Quad-V, 3D; and Four-Axes, 2D) during the 2023 and 2024 growing seasons. Data correspond to the same experimental conditions described in Table 1 and are presented for two canopy zones (lower, L; and up…
					Platibelle									Mirel
	Quality Traits	Year	Canopy zone	Thinning level (leaves/fruit)	Quad-V (3D) (Mean ± SD)				Four - Axis (2D) (Mean ± SD)				T-test (p-value)	Quad-V (3D) (Mean ± SD)				Four - Axis (2D) (Mean ± SD)				T-test (p-value)
	Respiration rate (mL CO2 kg-1 h-1)	2023	Low	20	25.6575	±	1.12158	a	3.9021	±	2.38805	d	***	25.1	±	10.6902		20.6767	±	1.83468		ns
				50	22.7009	±	2.39144	b	7.7627	±	1.79997	c	***	25.63	±	1.30908		22.3333	±	2.58987		*
			High	20	20.8782	±	1.08637	b	7.6637	±	0.89206	c	***	26.3533	±	1.10726		18.8633	±	2.73464		ns
				50	21.7706	±	0.11204	b	7.4031	±	1.96164	c	***	13.1	±	2.51595		19.4567	±	6.83253		ns
		2024	Low	20	14.2881	±	0.963554		15.6903	±	0.532104		ns	16.0879	±	1.65608	abc	13.0907	±	1.81336	d	ns
				50	14.872	±	2.88963		15.3651	±	1.08161		ns	14.2838	±	0.64321	bcd	14.3421	±	0.665183	bcd	*
			High	20	14.4296	±	3.14078		14.0474	±	2.02901		ns	17.9333	±	0.897625	a	13.3172	±	2.02511	cd	ns
				50	12.572	±	1.10791		13.4383	±	1.88574		ns	16.9606	±	2.152	ab	13.895	±	0.844217	cd	ns
	ETH (μl C2H4 kg-1 h-1)	2023	Low	20	0	±	0	b	0.0278	±	0.04823	b	ns	0.21	±	0.363731		0.866667	±	0.771838		ns
				50	0	±	0	b	0.0466	±	0.08079	b	ns	0	±	0		0.183333	±	0.317543		ns
			High	20	0	±	0	b	0.2768	±	0.24047	ab	ns	0.366667	±	0.327465		0.413333	±	0.715914		ns
				50	0	±	0	b	0.5158	±	0.48079	a	ns	0.68	±	0.593043		0.4723	±	0.428719		ns
		2024	Low	20	0.0071705	±	0.00277826		0.0123464	±	0.00512595		ns	0.0128232	±	0.00132355		0.0115068	±	0.000953925		ns
				50	0.00689292	±	0.00227374		0.00862075	±	0.0015603		ns	0.0168439	±	0.0015846		0.0124095	±	0.0030025		ns
			High	20	0.0106614	±	0.0107047		0.00950429	±	0.00285471		ns	0.0134901	±	0.00797844		0.00786506	±	0.00425075		ns
				50	0.00512109	±	0.00226714		0.00609764	±	0.00340074		ns	0.0123776	±	0.00885948		0.0106409	±	0.00787052		ns
